# Supplementary material for: Administration Routes for Perioperative Prophylactic Antibiotics: A Scoping Review of Intravenous Push Versus Infusion
Source: Antibiotics (Basel). 2026 Jun 27;15(7):643. doi: 10.3390/antibiotics15070643 (PMC13405738; doi:10.3390/antibiotics15070643)
Supplement: Supplementary file 1 [file antibiotics-15-00643-s001.zip]

Archive with 1 entries (1 files):
- antibiotics-4307951-supplementary.pdf
